# Supplementary material for: HS-GC-IMS with sensory evaluation technique to analyze volatile flavor compounds of jujube flowers
Source: Front Plant Sci. 2025 Sep 12;16:1590072. doi: 10.3389/fpls.2025.1590072 (PMC12463923; doi:10.3389/fpls.2025.1590072)
Supplement: Supplementary file 1 [file DataSheet1.zip]

Archive with 2 entries (1 files):
- HS-GC-IMS/
- HS-GC-IMS/HS-GC-IMS.xlsx
