# Supplementary material for: HS-GC-IMS with sensory evaluation technique to analyze volatile flavor compounds of jujube flowers
Source: Front Plant Sci. 2025 Sep 12;16:1590072. doi: 10.3389/fpls.2025.1590072 (PMC12463923; doi:10.3389/fpls.2025.1590072)
Supplement: Supplementary file 1 [file DataSheet1.zip › HS-GC-IMS/HS-GC-IMS.xlsx]

## Sheet: Sheet1
Count	Compound	Flavor description	CAS#	Formula	MWa	RIb	Rtc	Dtd	Comment
Aldehydes
1	Benzaldehyde	sweet, almond, nutty	C100527	C7H6O	106.1	1493	1413.84	1.15015	Monomer
2	Benzaldehyde		C100527	C7H6O	106.1	1491.6	1408.33	1.46858	Dimer
3	n-Octanal	fatty, citrus, honey	C124130	C8H16O	128.2	1316.1	858.444	1.40149	Monomer
4	n-Octanal		C124130	C8H16O	128.2	1315.8	857.796	1.80804	Dimer
5	(E)-2-Heptenal	guava	C18829555	C7H12O	112.2	1266.6	746.689	1.24164	Monomer
6	(E)-2-Heptenal		C18829555	C7H12O	112.2	1266.1	745.634	1.64713	Dimer
7	Butanal	fermented, bready	C123728	C4H8O	72.1	827.3	216.273	1.08541	Monomer
8	Butanal		C123728	C4H8O	72.1	825.2	215.009	1.11821	Dimer
9	Valeraldehyde	cocoa chocolate	C110623	C5H10O	86.1	1008	360.018	1.17985	Monomer
10	Valeraldehyde		C110623	C5H10O	86.1	1017.1	369.369	1.42174	Dimer
11	1-hexanal	green, woody, vegetative	C66251	C6H12O	100.2	1032.8	386.144	1.26358	Monomer
12	1-hexanal		C66251	C6H12O	100.2	1033.6	386.969	1.552	Dimer
13	3-Methyl-2-butenal	nutty, cherry	C107868	C5H8O	84.1	1217.3	649.704	1.09243	Monomer
14	3-Methyl-2-butenal		C107868	C5H8O	84.1	1217.8	650.577	1.35719	Dimer
15	2-Hexenal	almond, apple, plum	C505577	C6H10O	98.1	1234.1	681.148	1.18116	Monomer
16	2-Hexenal		C505577	C6H10O	98.1	1235	682.895	1.51462	Dimer
17	(E)-2-hexen-1-al	green, apple	C6728263	C6H10O	98.1	1209.6	635.728	1.51032
18	Butyraldehyde	bready, yeasty	C123728	C4H8O	72.1	915.5	277.32	1.28767
19	2-methylbutanal	green, fruity	C96173	C5H10O	86.1	922.3	282.722	1.40501
20	3-Methyl butanal	peach	C590863	C5H10O	86.1	864.8	240.412	1.19159
21	Octylaldehyde	orange	C124130	C8H16O	128.2	1351.3	948.006	1.40896
22	Propanal	nutty	C123386	C3H6O	58.1	861.2	237.999	1.15131
23	(E)-2-Pentenal	sharp	C1576870	C5H8O	84.1	1165.2	560.897	1.36286
Alcohols
24	3-heptanol	green, herbal	C589822	C7H16O	116.2	1350.9	946.885	1.32951	Monomer
25	3-heptanol		C589822	C7H16O	116.2	1349.6	943.52	1.64988	Dimer
26	3-Methylbutan-1-ol	green, fruity	C123513	C5H12O	88.1	1223.5	661.059	1.23841	Monomer
27	3-Methylbutan-1-ol		C123513	C5H12O	88.1	1224.2	662.369	1.49315	Dimer
28	1 -hexanol	peach, fruity, green, sweet	C111273	C6H14O	102.2	1316.2	858.734	1.32117	Monomer
29	1 -hexanol		C111273	C6H14O	102.2	1316.4	859.094	1.63589	Dimer
30	Butanol	fruity, green, sweet	C71363	C4H10O	74.1	1152.3	540.792	1.18445	Monomer
31	Butanol		C71363	C4H10O	74.1	1152.3	540.792	1.38521	Dimer
32	1-Pentanol	wintergreen, almond	C71410	C5H12O	88.1	1151.9	540.215	1.27273	Monomer
33	1-Pentanol		C71410	C5H12O	88.1	1156.4	547.132	1.49627	Dimer
34	3-Pentanol	sweet, nutty	C584021	C5H12O	88.1	1107.9	477.171	1.20437	Monomer
35	3-Pentanol		C584021	C5H12O	88.1	1108.9	478.546	1.41842	Dimer
36	1- butanol	butter, creamy	C71363	C4H10O	74.1	1091.6	455.72	1.17545	Monomer
37	1- butanol		C71363	C4H10O	74.1	1092	456.27	1.37988	Dimer
38	2-butanol	fruit, green	C78922	C4H10O	74.1	1024.6	377.344	1.14496	Monomer
39	2-butanol		C78922	C4H10O	74.1	1017.6	369.919	1.32754	Dimer
40	Propanol	camphor	C71238	C3H8O	60.1	1035.6	389.169	1.11239
41	Linalool	citrus, rose, woody, green	C78706	C10H18O	154.3	1470.7	1327.54	1.22144
42	1 -heptanol	onion, sweet, corn, green	C111706	C7H16O	116.2	1421.8	1156.78	1.38779
Alkenes
43	(E)-3-hexen-1-ol	green, cherry	C928972	C6H12O	100.2	1376	1016.41	1.25006	Monomer
44	(E)-3-hexen-1-ol		C928972	C6H12O	100.2	1376.8	1018.65	1.51404	Dimer
45	beta-ocimene	green, woody	C13877913	C10H16	136.2	1260.4	733.663	1.20741	Monomer
46	beta-ocimene		C13877913	C10H16	136.2	1260.7	734.33	1.24923	Dimer
47	beta-ocimene		C13877913	C10H16	136.2	1260.1	732.996	1.69536	Trimer
48	Limonene	lemon, fruity	C138863	C10H16	136.2	1249.9	712.156	1.20836	Monomer
49	Limonene		C138863	C10H16	136.2	1250.3	713.03	1.64056	Dimer
50	Limonene		C138863	C10H16	136.2	1245.9	704.295	1.71641
51	3-carene	orange, fruity	C13466789	C10H16	136.2	1207.6	632.234	1.64914	Monomer
52	3-carene		C13466789	C10H16	136.2	1200.5	619.569	1.68635	Dimer
53	3-carene		C13466789	C10H16	136.2	1202.1	622.512	1.72438	Trimer
54	myrcene	peach, fruity, green	C123353	C10H16	136.2	1139.9	522.271	1.59313	Monomer
55	myrcene		C123353	C10H16	136.2	1140.8	523.646	1.7204	Dimer
56	(Z)-2-pentenol	fruity, green	C1576950	C5H10O	86.1	1323.4	876.236	0.94252
57	alpha-terpinolene	sweet, ﬂoral, plastic	C586629	C10H16	136.2	1316.6	859.74	1.21715
58	2-methyl-2-propenal	fruity, green, sweet	C78853	C4H6O	70.1	897.3	263.507	1.22167
59	1-Penten-3-ol	fruity, green	C616251	C5H10O	86.1	1169.2	567.306	0.93813
60	beta-Pinene	woody, camphor	C127913	C10H16	136.2	1082	443.62	1.29614
61	1,4-dimethylbenzene	pungent, fruity	C106423	C8H10	106.2	1164.5	559.813	1.07054
Ester
62	Hexanoic acid propyl ester	fruity	C626777	C9H18O2	158.2	1301.5	823.858	1.38732	Monomer
63	Hexanoic acid propyl ester		C626777	C9H18O2	158.2	1301.7	824.218	1.87885	Dimer
64	amyl acetate	banana, pear	C628637	C7H14O2	130.2	1142.7	526.396	1.31429	Monomer
65	amyl acetate		C628637	C7H14O2	130.2	1143.1	526.946	1.769	Dimer
66	Ethyl 2-methy lpropionate	sweet, ﬂoral	C97621	C6H12O2	116.2	940.8	297.847	1.18835	Monomer
67	Ethyl 2-methy lpropionate		C97621	C6H12O2	116.2	964.3	318.281	1.5639	Dimer
68	isoamyl formate	wine, fruity	C110452	C6H12O2	116.2	1061.7	418.87	1.27405	Monomer
69	Isoamyl formate		C110452	C6H12O2	116.2	1059.3	416.12	1.65201	Dimer
70	ethyl (E)-2-butenoate	spicy, sweet, garlicy	C623701	C6H10O2	114.1	1176	578.258	1.18872	Monomer
71	ethyl (E)-2-butenoate		C623701	C6H10O2	114.1	1177.4	580.564	1.55322	Dimer
72	Methyl butyrate	fruity, green	C623427	C5H10O2	102.1	993.4	345.526	1.14632	Monomer
73	Methyl butyrate		C623427	C5H10O2	102.1	985	337.405	1.42968	Dimer
74	2-Methyl butanoic acid	ethyl ester，apple, fruity	C7452791	C7H14O2	130.2	1046.7	401.544	1.64969
75	isovaleric acid, methyl ester	fruity, celery	C556241	C6H12O2	116.2	1042	396.319	1.19845
76	(E)-Ethyl-2-hexenoate	fruity, vegetable	C27829727	C8H14O2	142.2	1376.4	1017.53	1.32439
77	Ethyl propanoate	sweet, rum, fruit,grape, pineapple	C105373	C5H10O2	102.1	956	310.946	1.4473
78	3-methylbutyl propanoate	fruity, green	C105680	C8H16O2	144.2	1138.8	520.621	1.35478
79	Acetic acid ethyl ester	fruity, nutty	C141786	C4H8O2	88.1	902.4	267.314	1.33738
80	2,3-Pentanedione	spicy, butter, creamy	C600146	C5H8O2	100.1	1122.9	497.796	1.21941	Monomer
81	2,3-Pentanedione		C600146	C5H8O2	100.1	1123.5	498.621	1.3004	Dimer
82	Isovalerone	green, fruity, sweet	C108838	C9H18O	142.2	1244.4	701.238	1.34145	Monomer
83	Isovalerone		C108838	C9H18O	142.2	1244.8	702.112	1.79226	Dimer
84	2,6-dimethyl-4-heptanone	oily, woody, lemon, herbal	C108838	C9H18O	142.2	1204.4	626.557	1.33429	Monomer
85	2,6-dimethyl-4-heptanone		C108838	C9H18O	142.2	1205.7	628.74	1.78367	Dimer
86	6-methyl-5-hepten-2-one	citrus, fruity	C110930	C8H14O	126.2	1383	1036.6	1.16036
87	2-Butanone	green, clover, honey, sweet	C78933	C4H8O	72.1	914.2	276.366	1.24801
88	Hexan-2-one	fruity, green, nutty	C591786	C6H12O	100.2	1173.5	574.223	1.50908
89	3-penten-2-one, 4-methyl	Mint, honey	C141797	C6H10O	98.1	1153.4	542.548	1.44335
90	2-propanone	oily, woody, lemon, herbal	C67641	C3H6O	58.1	772.6	185.353	1.12322
Others
91	2-Ethoxyethanol	sweet, minty	C110805	C4H10O2	90.1	1288.7	794.555	1.08235	Monomer
92	2-Ethoxyethanol		C110805	C4H10O2	90.1	1289.3	795.993	1.33379	Dimer
93	diethyl disulﬁde	onion	C110816	C4H10S2	122.2	1241.3	695.124	1.13537
94	Dimethyl trisulﬁde	minty, herbal, eucalyptus	C3658808	C2H6S3	126.3	1305.2	832.487	1.30528
95	Dipropyl disulﬁde		C629196	C6H14S2	150.3	1420.2	1151.27	1.25947
96	2-ethylpyrazine	peanuts, nuts, roasted，cocoa, woody	C13925003	C6H8N2	108.1	1262.6	738.332	1.12221
97	2,6-Lutidine	nuts, amines, wood, bread	C108485	C7H9N	107.2	1201.2	620.879	1.44879
98	tetrahydrothiophene	pungent, fruity	C110010	C4H8S	88.2	1134.1	513.746	1.30619
99	2,5-Dimethylfuran	green, sweet	C625865	C6H8O	96.1	978.9	331.642	1.35647
Unknowns
100	1		unidentiﬁed	*	*	1138.6	520.346	1.53991
101	2		unidentiﬁed	*	*	1109.5	479.371	1.46817
102	3		unidentiﬁed	*	*	1108.5	477.996	1.52602
103	4		unidentiﬁed	*	*	1041.8	396.044	1.45082
104	5		unidentiﬁed	*	*	960.2	314.614	1.5056
105	6		unidentiﬁed	*	*	806.3	203.859	1.13657
aRepresents the molecular mass.
bRepresents the retention index calculated using n-ketones C4-C8 as external standard on MXT-WAX column. cRepresents the retention time in the capillary GC column.
dRepresents the drift time in the drift tube.
